# Supplementary material for: The Topology of a Discussion: The #Occupy Case
Source: PLoS One. 2015 Sep 9;10(9):e0137191. doi: 10.1371/journal.pone.0137191 (PMC4564107; doi:10.1371/journal.pone.0137191)
Supplement: S1 Data — (ZIP) [file pone.0137191.s001.zip]

Archive with 3 entries (2 files):
- hashuser_Anon.csv
- __MACOSX/
- __MACOSX/._hashuser_Anon.csv
