# Supplementary material for: The Topology of a Discussion: The #Occupy Case
Source: PLoS One. 2015 Sep 9;10(9):e0137191. doi: 10.1371/journal.pone.0137191 (PMC4564107; doi:10.1371/journal.pone.0137191)
Supplement: S1 Data — (ZIP) [file pone.0137191.s001.zip › hashuser_Anon.csv]

user	hashtag	time
0	#Occupy	0
1	#OWS	0
2	#occupyoakland	0
2	#ows	0
3	#occupytoronto	0
4	#OccupyOakland	0
5	#OWS	0
5	#Oakland	0
5	#OccupyOakland	0
5	#Occupy	0
6	#OccupyOakland	0
7	#entretenimento	0
8	#OccupyOakland	0
9	#london	0
9	#fb	0
10	#OccupyOakland	0
11	#OccupyOakland	0
12	#yyc	0
13	#PR9Anya	0
14	#OWS	0
15	#ows	0
15	#inequality	0
15	#equity	0
16	#occupy	0
17	#ows	0
18	#occupyoakland	0
18	#occupysf	0
18	#ows	0
19	#Occupy	0
20	#OccupyOakland	0
21	#OccupyOakland	0
22	#occupy	0
23	#occupyarrests	0
23	#occupyatlanta	0
24	#ows	0
25	#cnn	0
26	#occupy	0
27	#ows	0
28	#SquatDC	0
29	#ows	0
29	#teaparty	0
30	#OccupyAtlanta	0
30	#OccupyTogether	0
31	#Austin	0
31	#CRE	0
32	#occupymedia	0
32	#occupy	0
33	#RetakeThePlaza	0
33	#StandWithOakland	0
33	#OccupyOakland	0
33	#OWS	0
33	#EndTheFed	0
33	#RonPaul	0
33	#Occupy	0
34	#Occupy	0
35	#OccupWallStreet	0
35	#OccupySeattle	0
35	#OWS	0
36	#OccupyAtlanta	0
36	#OccupyTogether	0
37	#occupyPhilly	0
37	#ows	0
38	#occupyoakland	0
38	#occupy	0
3	#occupytoronto	0
39	#OWS	0
40	#fb	0
41	#OccupyWallStreet	0
41	#OccupyStVincents	0
42	#palin	0
42	#teaparty	0
43	#occupy	0
44	#chs	0
44	#occupycharleston	0
44	#ows	0
45	#OWS	0
46	#反原発 RT	0
47	#OccupyOakland	0
48	#OccupyOakland	0
48	#OWS	0
49	#ows	0
49	#occupy	0
49	#occupytogether	0
49	#occupywallstreet	0
49	#neweconomy	0
50	#P2	0
50	#TCOT	0
50	#ows	0
51	#ows	0
51	#occupy”	0
52	#occupy	0
53	#FreeWeb	0
54	#OccupyOakland	0
55	#cnn	0
55	#fys20	0
56	#occupywallstreet	0
57	#p2	0
57	#tcot	0
57	#ows	0
58	#occupyoakland	0
58	#Occupy	0
58	#solidarity	0
58	#ows	0
58	#OccupyYEG	0
59	#ows	0
60	#ows	0
60	#teaparty	0
61	#OccupyAtlanta	0
61	#OccupyTogether	0
62	#OWS	0
63	#OWS	0
64	#OccupyOakland	0
65	#occupyoakland	0
65	#ows	0
66	#OccupyOakland	0
66	#OWS	0
67	#OccupyOakland	0
67	#ows	0
68	#OWS&quot	0
69	#OWS	0
70	#occupy	0
71	#occ	0
71	#upy	0
72	#OccupySalem	0
72	#OWS	0
34	#occupy	0
34	#cnnbrk	0
34	#radio	0
34	#news	0
34	#media	0
73	#OccupyOakland	0
74	#tcot	0
74	#tlot	0
75	#ows	0
75	#opd	0
76	#OccupyOakland	0
77	#tcot	0
78	#ows	0
78	#wtf	0
79	#OccupyWallStreet	0
80	#OccupyJupiter	0
17	#OccupyOakland	0
81	#occupy	0
82	#OccupyWallStreet	0
82	#OccupyStVincents	0
59	#occupyOakland	0
83	#ows	0
83	#occupywallstreet	0
83	#p2NY	0
84	#cnn	0
85	#OccupyOakland	0
86	#ows	0
87	#fight	0
87	#government	0
87	#creative	0
87	#rEvolution	0
87	#OneRevolution	0
87	#SyriaStrikes	0
87	#otw	0
87	#ows	0
87	#occupy	0
87	#OW	0
88	#teaparty	0
89	#marijuana	0
90	#OccupyOakland	0
91	#smh	0
92	#iamthe53	0
93	#OccupyOakland	0
93	#OWS	0
94	#OccupyOakland	0
95	#occupy	0
96	#KPTV	0
97	#occupy	0
97	#Landau	0
97	#occupylandau	0
98	#OccupyOakland	0
99	#Occupy	0
100	#occupy	0
100	#OccupyWallStreet	0
100	#omnius	0
100	#humansphere	0
100	#ows	0
101	#Anon	0
101	#OWS	0
101	#OccupyTogether	0
102	#occupy	0
103	#OccupyOakland	0
104	#ows	0
105	#OccupyOakland	0
106	#OccupyOakland	0
107	#occupy	0
108	#Occupy	0
109	#OWS	0
109	#OccupyChicago	0
110	#OWS	0
110	#OccupyChicago	0
111	#chapeltweet	0
112	#OccupyOakland	0
113	#occupyarrests	0
113	#occupyatlanta	0
114	#OccupyWallStreet	0
115	#OccupyBurque	0
115	#OWS	0
116	#AOTA	0
117	#OccupyOakland	0
118	#Occupy	0
118	#OccupyWallStreet	0
118	#GetMoneyOut	0
118	#TheYoungTurks	0
118	#OWS	0
119	#OccupyOakland	0
120	#occupylsx	0
120	#occupy	0
121	#HollywoodReporter	0
122	#OWS	0
122	#OccupyOakland	0
122	#Protests	0
123	#Occupy	0
123	#FAIL	0
124	#ows	0
124	#inequality	0
124	#equity	0
125	#occupy	0
126	#chs	0
126	#occupycharleston	0
126	#ows	0
127	#OccupyBurque	0
127	#OWS	0
128	#FAIL	0
128	#OWS	0
129	#Labor	0
129	#Occupy	0
129	#Solidarity	0
129	#ows	0
129	#1u	0
129	#p2	0
130	#egypt	0
130	#occupyoakland	0
131	#tcot	0
131	#libertarian	0
132	#occupyjupiter	0
132	#funny	0
132	#joke	0
133	#OccupyWallStreet	0
133	#ows	0
134	#OccupyOakland	0
135	#UNH	0
135	#occupythatshit	0
135	#occupy	0
136	#OccupyOakland	0
137	#OccupyOakland	0
138	#OccupyOakland	0
139	#occupyoakland	0
139	#ows	0
139	#occupy	0
140	#Occupyeverywhere	0
140	#ows	0
140	#occupymn	0
141	#occupybristol	0
142	#Copenhagen	0
142	#Occupy	0
143	#occupy	0
144	#osd	0
145	#McRib	0
145	#Occupy	0
146	#OWS	0
147	#Occupyeverywhere	0
147	#ows	0
147	#occupymn	0
148	#OccupyOakland	0
149	#occupy	0
150	#OccupyAtlanta	0
150	#OWS	0
151	#Labor	0
151	#Occupy	0
151	#Solidarity	0
151	#ows	0
151	#1u	0
151	#p2	0
152	#occupy	0
152	#thespicemustflow	0
153	#SCOTUS	0
153	#corporate	0
153	#criminals	0
153	#Occupy	0
153	#OWS	0
153	#LORFOM	0
153	#OccupyAtlanta	0
154	#OccupyOakland	0
154	#OccupyWallst	0
154	#OWS	0
155	#fb	0
156	#OccupyOakland	0
157	#OccupyOakland	0
158	#uitkeringsparasieten	0
159	#OccupyAmsterdam	0
160	#JoinUs99	0
160	#OWS	0
160	#Occupy	0
161	#OccupyWallStreet	0
161	#OccupyStVincents	0
162	#Bansky	0
163	#layar	0
164	#OccupyOakland	0
164	#OccupyEverywhere	0
164	#OWS	0
164	#Occupy”	0
165	#OccupyOakland	0
166	#occupy	0
167	#ows	0
168	#OccupyOakland	0
169	#nuandroid	0
170	#ows	0
171	#OccupyWallStreet	0
171	#OWS	0
172	#Occupyeverywhere	0
172	#ows	0
172	#occupymn	0
122	#OccupyOakland&quot	0
122	#ows	0
173	#OWS	0
173	#OccupyAMERICA	0
173	#OccupyWallStreet	0
173	#protest	0
173	#revolution	0
173	#OccupyEVERYWHERE	0
174	#OccupyOakland	0
175	#OccupyOakland	0
176	#politics	0
177	#Shame	0
177	#Occupy	0
178	#occupy	0
179	#revolution	0
179	#occupy	0
180	#Occupy	0
181	#OccupyOakland	0
182	#Occupy	0
93	#OccupyAtlanta	0
93	#OccupyTogether	0
183	#occupy	0
184	#OccupyOakland	0
184	#OWS	0
185	#OccupyOakland	0
186	#OccupyOakland	0
187	#CarbonTAX	0
187	#Auspol	0
188	#OccupyOakland	0
189	#OccupyWallStreet	0
189	#OccupyStVincents	0
190	#occupyOakland	0
191	#OccupyOakland	0
192	#OWS	0
192	#OccupyOakland	0
192	#Protests	0
193	#occupyfortworth	0
193	#otx	0
193	#ows	0
194	#Occupy	0
195	#occupy	0
196	#ows	0
196	#teaparty	0
197	#forex	0
198	#OWS	0
199	#teargas	0
199	#occupy	0
200	#OccupyOakland	0
201	#Occupy	0
201	#OWS	0
201	#OccupyWallStreet	0
201	#1percent	0
202	#occupyoakland	0
202	#photojournalism	0
203	#occupy	0
204	#OccupyWallStreet	0
205	#Occupy	0
205	#media	0
205	#news	0
206	#OccupyOakland	0
207	#OccupyOakland	0
208	#occupylsx	0
208	#BBCnews	0
209	#OWS”/	0
101	#Obama	0
101	#Anon	0
101	#OWS	0
101	#OccupyTogether	0
210	#agw	0
211	#occupy	0
212	#OCCUPY	0
212	#GLOBALCHANGE	0
212	#EYESONSYRIA	0
213	#revolution	0
213	#occupy	0
214	#Occupy	0
214	#Occupy	0
214	#OWS	0
215	#Shame	0
215	#Occupy	0
216	#occupy	0
216	#cheating	0
216	#attraction	0
216	#dirtydreams	0
217	#occupy	0
217	#OWS	0
217	#99ers	0
128	#FAIL	0
128	#OWS	0
218	#maga9	0
219	#OccupyAtlanta	0
219	#OccupyTogether	0
220	#OccupyWallStreet	0
220	#OccupyOakland	0
220	#p2	0
220	#tcot	0
220	#OWS	0
220	#Activism	0
221	#Bansky	0
222	#occupy	0
222	#socmedprak	0
223	#ows	0
109	#OccupyAtlanta	0
109	#Police	0
109	#ows	0
109	#p2	0
109	#occupy	0
109	#occupychi	0
109	#policestate	0
109	#shot	0
109	#protest	0
109	#usdor	0
50	#p2	0
50	#tcot	0
50	#ows	0
224	#OccupyOakland	0
225	#OccupyAtlanta	0
225	#Police	0
225	#ows	0
225	#p2	0
225	#occupy	0
225	#occupychi	0
225	#policestate	0
225	#shot	0
225	#protest	0
225	#usdor	0
226	#OccupyAtlanta	0
226	#OccupyTogether	0
227	#occupy	0
227	#ows	0
228	#Occupy	0
229	#OccupyWallStreet	0
230	#OccupyOakland	0
231	#tcot	0
231	#tlot	0
232	#OWS	0
232	#occupy	0
233	#OccupyOakland	0
234	#OccupyOakland&quot	0
234	#ows	0
235	#ConnectTheLeft	0
235	#VirtualOccupyWallStreet	0
235	#AmericanAwakening	0
235	#RiseUp	0
235	#OWS	0
235	#Occupy	0
236	#occupysydney	0
236	#occupy	0
237	#Occupy	0
238	#15O	0
239	#ows	0
239	#cnn	0
239	#tcot	0
239	#tlot	0
239	#sgp	0
239	#twisters	0
239	#tpp	0
239	#teaparty	0
239	#ampat	0
239	#cbs	0
239	#abc	0
240	#OccupyOakland	0
241	#OccupyOakland	0
242	#OccupyOakland	0
243	#OccupyOakland	0
244	#OccupyOakland	0
153	#LORFOM	0
245	#OccupyOakland	0
246	#occupyoakland	0
246	#Occupy	0
246	#ows	0
247	#OccupyOakland	0
248	#OWS	0
248	#classwarfare	0
248	#occupywallstreet	0
249	#occupy	0
250	#OccupyOakland	0
34	#OccupyOakland	0
251	#OccupyOakland	0
252	#occupyIndy	0
252	#OWS	0
252	#Occupytogether	0
252	#occupy	0
253	#p2	0
253	#tcot	0
253	#ows	0
254	#europeanrevolution	0
255	#occupyoakland	0
255	#Occupy	0
255	#ows	0
256	#ows	0
257	#OccupyOakland	0
258	#OccupyOakland	0
259	#OccupyLSX	0
260	#OccupyOakland	0
260	#PoliceBrutality	0
261	#OccupyOakland	0
262	#Vt	0
262	#BTV	0
262	#occupy	0
262	#noKXL	0
262	#LIHEAP	0
262	#Fed	0
263	#OccupyDC	0
263	#WallStreet	0
264	#OccupyDC	0
264	#WallStreet	0
265	#Occupy	0
266	#occupybristol	0
267	#OccupyOakland	0
268	#OccupyOakland	0
269	#occupylondon	0
270	#THAT70sFLO	0
271	#occupyoakland	0
272	#OccupyOakland	0
273	#OccupyOakland	0
274	#WHYS	0
274	#Occupy	0
275	#OccupyOakland	0
276	#occupybristol	0
277	#occupy	0
277	#occupyoakland	0
278	#video	0
279	#occupy	0
280	#OccupyOakland	0
151	#ows	0
281	#occupy	0
281	#occupyoakland	0
282	#Occupy	0
123	#Occupy	0
123	#FAIL	0
283	#occupy	0
284	#infojam	0
285	#OccupyOakland	0
286	#OccupyOakland	0
118	#Occupy	0
118	#OccupyWallStreet	0
118	#GetMoneyOut	0
118	#OccupyOakland	0
118	#OWS	0
287	#occupysydney	0
287	#occupy	0
288	#occupyoakland	0
288	#Occupy	0
288	#ows	0
289	#OccupyOakland	0
290	#Oakland	0
291	#OccupyOakland	0
292	#OccupyAtlanta	0
292	#OccupyTogether	0
293	#tcot	0
294	#Occupy	0
294	#tcot	0
294	#gop	0
294	#p2	0
295	#occupy	0
295	#healthcare	0
296	#OWS	0
296	#OccupyTogether	0
296	#Occupy	0
297	#improve	0
297	#ows	0
297	#downtown	0
149	#occupy	0
298	#OccupyOakland	0
298	#OWS	0
298	#policestate	0
299	#OccupyIslamabad	0
299	#OccupyGHQ	0
299	#OccupyPresidency	0
300	#OccupyOakland	0
301	#ows	0
302	#OccupyOakland	0
303	#OWS	0
303	#smartphone	0
304	#OccupyOakland	0
305	#OWS	0
306	#Occupy	0
306	#sarcasm	0
307	#occupylsx&quot	0
308	#tcot	0
309	#occupy	0
309	#CreditUnion	0
309	#OpCashBack	0
310	#OWS	0
310	#activism	0
310	#politics	0
311	#cdnpoli	0
312	#OccupyOakland	0
313	#OccupyOakland	0
314	#OccupyOakland	0
315	#OccupyOakland	0
316	#OccupyOakland	0
317	#Occupy	0
317	#politiek	0
317	#nieuws	0
318	#doelozen	0
319	#OccupyOakland	0
320	#tbrs	0
320	#teaparty	0
321	#OWS	0
321	#Antisemitism	0
322	#Bansky	0
323	#OccupyWallStreet	0
323	#OWS	0
324	#Occupy	0
37	#occupyHouston	0
37	#ows	0
325	#TCOT	0
325	#P2	0
325	#LIBTARDS	0
326	#occupytoronto	0
195	#OccupyOakland	0
327	#nieuwstweeter	0
327	#nu	0
328	#OccupyAtlanta	0
328	#OccupyTogether	0
285	#OccupyOakland	0
329	#Activism	0
330	#occupyeverything	0
330	#occupydc	0
330	#ows	0
331	#KRO	0
331	#GMNL	0
332	#OccupyWallStreet	0
332	#Jan25	0
332	#Egypt	0
332	#OWS	0
333	#occupyOakland	0
334	#news	0
335	#news	0
335	#ows	0
336	#ows	0
336	#occupy	0
336	#incomeinequality	0
336	#p2	0
336	#99percent	0
337	#ows”	0
338	#ows	0
338	#occupy	0
338	#incomeinequality	0
338	#p2	0
338	#99percent	0
339	#Occupy	0
339	#oakland	0
340	#OccupyOakland	0
341	#OccupyOakland	0
342	#thebeatles	0
342	#ab	0
342	#paulmccartney	0
343	#OWS	0
343	#occupy	0
344	#occupy	0
344	#globalchange	0
345	#occupywallstreet	0
346	#occupy	0
347	#occupyantwerp	0
348	#OccupyOakland	0
349	#occupyarrests	0
349	#occupyatlanta	0
350	#occupy	0
351	#MSNBC	0
351	#OccupyPhilly	0
351	#OWS	0
351	#Occupy	0
351	#phillyeducation	0
352	#APD	0
353	#OccupyWallStreet	0
353	#banksters	0
354	#ows	0
355	#US	0
355	#Libya	0
355	#truth	0
355	#ows	0
355	#occupy	0
356	#OccupyOakland	0
357	#OWS	0
220	#OccupyOakland	0
220	#OWS	0
93	#OccupyWallStreet	0
93	#Jan25	0
93	#Egypt	0
93	#OWS	0
358	#news	0
358	#ows	0
358	#occupydamestreet	0
359	#OccupyOakland	0
359	#OWS	0
360	#OccupyOakland	0
361	#Obama	0
361	#occupy	0
361	#union	0
362	#occupyoakland	0
363	#occupyjonswall	0
364	#occupy	0
364	#civicmedia	0
364	#data	0
365	#Occupy	0
366	#EditorsWeblog	0
367	#ows	0
368	#city	0
369	#occupyoakland	0
369	#mmoore	0
370	#OccupyBoston	0
370	#OccupyWS	0
371	#OccupyBoston	0
371	#OccupyWS	0
372	#occupyOakland	0
373	#OWS	0
374	#occupylincoln	0
374	#occupyla	0
374	#OWS	0
374	#occupy	0
375	#Occupy	0
376	#ows	0
377	#OccupyOakland	0
378	#OccupyOakland	0
193	#occupygalveston	0
193	#occupygtown	0
193	#otx	0
193	#ows	0
379	#tcot	0
380	#Oakland	0
381	#OccupyWallStreet	0
382	#occupy	0
383	#occupylondon	0
384	#OccupyOakland	0
384	#ows	0
385	#Occupy	0
385	#socent	0
386	#OWS	0
386	#Occupy	0
386	#OccupyTampa	0
387	#OccupyBurque	0
387	#OWS	0
388	#OWS	0
388	#guardian	0
389	#Solidarity	0
389	#Love	0
389	#occupy	0
389	#OccupyOrlando	0
389	#OccupyOakland	0
389	#OccupyAtlanta	0
389	#OccupySanDiego	0
389	#OccupyBaltimore	0
390	#occupyOakland	0
391	#Occupy	0
392	#OccupyOakland	0
393	#ows	0
394	#OccupyOakland	0
394	#OWS	0
395	#OccupyOakland	0
396	#OccupyOakland	0
397	#OccupyOakland	0
398	#OWS	0
399	#OccupyOakland	0
400	#OccupyOakland	0
401	#ows	0
401	#occupywallstreet	0
401	#occupy	0
402	#OccupyOakland	0
3	#occupytoronto	0
403	#news	0
403	#ows	0
404	#occupy	0
405	#Occupy	0
406	#OWS	0
406	#Occupy	0
406	#Sacramento	0
406	#CSUS	0
406	#Grid	0
406	#ARC	0
406	#SCC	0
406	#Sacto	0
407	#worstquestionever	0
407	#really	0
408	#cooperation	0
408	#occupy	0
409	#pissed	0
410	#occupy	0
411	#Occupy	0
411	#signon	0
179	#occupyOakland	0
412	#occupyLSX	0
413	#occupy	0
414	#occupy	0
415	#OWS	0
415	#tlot	0
415	#libertarian	0
416	#OccupyWallStreet	0
417	#MAsen	0
418	#Occupy	0
418	#live2play	0
418	#musicians	0
418	#SPL	0
419	#OccupyOakland	0
118	#Occupy	0
118	#OccupyWallStreet	0
118	#GetMoneyOut	0
118	#OccupyOakland	0
118	#OWS	0
420	#Occupy	0
420	#rospau	0
420	#ows	0
420	#globalchange	0
421	#News	0
421	#Usa	0
421	#Obama	0
421	#World	0
421	#Newspaper	0
422	#wallstreet	0
422	#Occupywallstreet	0
422	#OWS	0
422	#otw	0
422	#US	0
422	#OccupyOakland	0
422	#occupy	0
422	#OW	0
123	#Occupy	0
123	#FAIL	0
423	#wallstreet	0
423	#Occupywallstreet	0
423	#OWS	0
423	#otw	0
423	#US	0
423	#OccupyOakland	0
423	#occupy	0
423	#OW	0
424	#OWS	0
425	#occupyLSX	0
426	#occupy	0
426	#ows	0
427	#occupy	0
428	#Vancouver	0
179	#occupy	0
179	#satx	0
429	#OccupyOakland	0
430	#OccupyOakland	0
431	#tcot	0
431	#teaparty	0
431	#MASEN	0
432	#OccupyOakland	0
351	#OccupyPhilly	0
351	#OWS	0
351	#phillyeducation	0
433	#occupyamsterdam	0
434	#OccupyOakland	0
435	#Occupy	0
436	#OccupyOakland	0
437	#OccupyOakland	0
438	#ows	0
439	#occupy	0
440	#occupy	0
441	#OccupyWallStreet	0
441	#teaparty	0
441	#gop	0
441	#dems	0
441	#p2	0
442	#wallstreet	0
442	#Occupywallstreet	0
442	#OWS	0
442	#otw	0
442	#US	0
442	#OccupyOakland	0
442	#occupy	0
442	#OW	0
443	#OccupyOakland	0
444	#news	0
444	#ows	0
445	#maga9	0
446	#Labor	0
446	#Occupy	0
446	#Solidarity	0
446	#ows	0
446	#1u	0
446	#p2	0
447	#Pope	0
447	#occupywallstreet	0
448	#occupyDC	0
448	#ows	0
449	#occupylondon	0
450	#OWS	0
451	#wallstreet	0
451	#Occupywallstreet	0
451	#OWS	0
451	#otw	0
451	#US	0
451	#OccupyOakland	0
451	#occupy	0
451	#OW	0
452	#OccupyWallStreet	0
452	#OccupyStVincents	0
453	#yyc	0
454	#OWS	0
454	#OccupyLA	0
455	#occupy	0
455	#CreditUnion	0
455	#OpCashBack	0
456	#OccupyWallStreet	0
457	#GentM	0
98	#Occupy	0
458	#occupyantwerp	0
459	#OccupyWallStreet	0
459	#occupy	0
459	#omnius	0
459	#humansphere	0
459	#ows	0
460	#occupy	0
460	#pics	0
460	#humor	0
461	#occupycapecod	0
461	#ows	0
461	#occupy_boston	0
462	#globalsecurityenforcementteam	0
463	#OccupyOakland	0
464	#Occupy	0
464	#Occupy	0
465	#Occupy	0
466	#OWS	0
467	#OWS	0
468	#ows	0
468	#occupy	0
469	#OccupyOakland	0
470	#OccupyWallStreet	0
470	#OccupyStVincents	0
471	#Occupy	0
471	#OWS	0
472	#OccupyAtlanta	0
472	#OccupyTogether	0
473	#OccupyOakland	0
474	#marxism	0
474	#Audio&amp	0
474	#Americas	0
475	#OccupyOakland	0
476	#OccupyWallStreet	0
476	#OccupyStVincents	0
193	#occupyelpaso	0
193	#otx	0
193	#ows	0
477	#occupy	0
477	#gorinchem	0
478	#tcot	0
478	#tlot	0
479	#OccupyOakland	0
479	#ows	0
480	#OWS	0
481	#occupy	0
482	#ows	0
483	#occupy	0
484	#ows	0
484	#occupy	0
484	#solidarity	0
485	#Occupy	0
485	#OccupyEverywhere	0
442	#news	0
442	#ows	0
324	#streetart	0
389	#Occupy	0
389	#Solidarity	0
486	#occupylondon	0
487	#occupy	0
475	#OccupyOakland	0
488	#EXCLUSIVE	0
488	#ACORN	0
488	#Occupy	0
489	#Occupy	0
490	#cnn	0
195	#occupy	0
195	#ows	0
491	#OccupyAtlanta	0
492	#wallstreet	0
492	#Occupywallstreet	0
492	#OWS	0
492	#otw	0
492	#US	0
492	#OccupyOakland	0
492	#occupy	0
492	#OW	0
493	#OccupyOakland	0
195	#Vt	0
195	#BTV	0
195	#occupy	0
195	#noKXL	0
195	#LIHEAP	0
195	#Fed	0
494	#OccupyOakland	0
34	#OccupyAtlanta	0
495	#Oakland's	0
495	#OWS	0
496	#OccupyTO	0
497	#exercicidecomparació	0
498	#OccupyOakland	0
499	#Shame	0
499	#Occupy	0
500	#OccupyOakland	0
501	#eclipse	0
502	#29O	0
502	#OWS	0
502	#OccupyUSA	0
503	#9	0
504	#Occupy	0
505	#news	0
505	#ows	0
506	#OccupyLondon	0
506	#Occupy	0
507	#Oakland	0
41	#occupy	0
41	#ows	0
508	#Vt	0
508	#BTV	0
508	#occupy	0
508	#noKXL	0
508	#LIHEAP	0
508	#Fed	0
473	#OccupyOakland	0
509	#europeanrevolution	0
510	#Occupy	0
510	#OWS	0
510	#GeorgeCarlin	0
511	#news	0
511	#ows	0
475	#OccupyOakland	0
512	#solidarity	0
513	#banksy	0
513	#occupylondon	0
513	#creative	0
513	#monopoly	0
514	#OccupyOakland	0
515	#OWS	0
516	#Occupy	0
516	#Global	0
516	#Open	0
516	#Corporation	0
516	#solution	0
516	#Share	0
195	#occupy	0
195	#OWS	0
195	#TOCs	0
517	#Occupy	0
518	#OccupyOakland	0
519	#fx	0
519	#forex	0
519	#fxtalk	0
519	#trading	0
176	#politics	0
158	#occupy	0
520	#Occupy	0
520	#iowacity	0
521	#occupythis	0
522	#news	0
522	#ows	0
523	#kortegrap	0
523	#occupy	0
524	#thatsadifferentquestion	0
525	#tcot	0
525	#tlot	0
526	#occupyoakland	0
526	#photojournalism	0
527	#Paris	0
527	#LosAngeles	0
528	#anonymous	0
528	#occupy	0
529	#cambridgeshire	0
530	#NOWAY	0
531	#policestate	0
532	#anarchy	0
532	#anarchism	0
532	#OWS	0
475	#OccupyOakland	0
533	#OccupyOakland	0
534	#stupidliberals	0
535	#Occupy	0
535	#strandtenten	0
536	#ShoutOut	0
536	#GoHome	0
537	#occupy	0
537	#OWS	0
537	#TOCs	0
538	#OccupyAtlanta	0
538	#OccupyTogether	0
539	#OCCUPYCUBA	0
539	#tcot	0
113	#Occupy	0
540	#OWS	0
541	#buzzfeed	0
542	#occupy	0
542	#ows	0
542	#occupyoakland	0
543	#occupy	0
541	#buzzfeed	0
544	#FAIL	0
544	#OWS	0
545	#WordsToMotion	0
546	#occupy	0
547	#occupy	0
547	#OccupyWallStreet	0
547	#omnius	0
547	#humansphere	0
547	#ows	0
548	#OccupyOakland	0
549	#OccupyWallStreet	0
550	#OccupyPortland	0
550	#Occupy	0
550	#OccupyOakland	0
551	#OccupyOakland	0
552	#buzzing	0
479	#ows	0
553	#OccupyOakland	0
554	#VoiceNews&quot	0
555	#Dumbquestion	0
538	#OccupyAtlanta	0
556	#OccupyOakland	0
557	#s21	0
557	#Occupy	0
558	#occupy	0
37	#occupyBoston	0
37	#gp	0
37	#p2	0
37	#tcot	0
37	#ows	0
559	#OWS	0
559	#OT	0
560	#whatwouldjesusOCCUPY	0
561	#Amsterdam	0
562	#ows	0
562	#occupywallstreet	0
562	#p2NY	0
563	#OWS	0
564	#OWS	0
565	#Occupy	0
565	#strandtenten	0
566	#news	0
566	#ows	0
567	#OWS	0
568	#Occupy	0
568	#socent	0
569	#OCCUPY	0
570	#OccupyOakland	0
571	#OccupyWallStreet	0
571	#occupy	0
571	#omnius	0
571	#humansphere	0
571	#ows	0
572	#OccupyOakland	0
573	#ows	0
573	#occupywallstreet	0
573	#support	0
573	#volunteer	0
573	#wallstreet	0
574	#ows	0
574	#occupywallstreet	0
574	#support	0
574	#volunteer	0
574	#wallstreet	0
575	#ows	0
575	#occupywallstreet	0
575	#support	0
575	#volunteer	0
575	#wallstreet	0
573	#ows	0
573	#occupywallstreet	0
573	#support	0
573	#volunteer	0
573	#wallstreet	0
576	#ows	0
576	#occupywallstreet	0
576	#support	0
576	#volunteer	0
576	#wallstreet	0
577	#headdesk	0
574	#ows	0
574	#occupywallstreet	0
574	#support	0
574	#volunteer	0
574	#wallstreet	0
578	#ows	0
578	#occupy	0
578	#occupywallstreet	0
578	#obama	0
578	#senate	0
579	#tcot	0
579	#teaparty	0
579	#ocra	0
579	#p3	0
579	#dem	0
579	#war	0
580	#news	0
580	#ows	0
581	#Entertainment	0
581	#News	0
582	#CheckItOut	0
583	#americans	0
118	#Occupy	0
118	#OccupyWallStreet	0
118	#GetMoneyOut	0
118	#TheYoungTurks	0
118	#OWS	0
584	#Occupy	0
584	#socent	0
585	#Occupy	0
585	#Global	0
585	#Open	0
585	#Corporation	0
585	#solution	0
585	#Share	0
586	#news	0
587	#OWS	0
588	#whatevenisthisworld	0
588	#policebrutality	0
588	#occupy	0
123	#Occupy	0
123	#FAIL	0
589	#occupy	0
590	#cnn	0
591	#occupyoakland	0
591	#anarchists	0
591	#marxists	0
591	#socialists	0
591	#radicals	0
591	#OWSFAIL	0
591	#USatWAR	0
591	#Occupy	0
591	#tcot	0
592	#OccupyOakland	0
593	#halloweencostumeideas	0
260	#occupyoakland	0
594	#OccupyWallStreet	0
594	#OccupyStVincents	0
595	#OccupyOakland	0
3	#occupytoronto	0
596	#occupygooglereader	0
597	#occupynorml	0
598	#OWS	0
598	#OccupyOakland	0
598	#NotMyAmerica	0
599	#Photographers	0
599	#OCW	0
599	#OccupyWallStreet	0
599	#Occupywallst	0
600	#occupyusa	0
600	#occupywallstreet	0
601	#OWS	0
41	#NYPD	0
41	#OccupyWallSt	0
41	#ows	0
602	#news	0
602	#ows	0
603	#OccupyAtlanta	0
603	#OccupyTogether	0
604	#OWS	0
604	#occupy	0
605	#Labor	0
605	#Occupy	0
605	#Solidarity	0
605	#ows	0
605	#1u	0
605	#p2	0
606	#Love	0
607	#news	0
607	#ows	0
608	#news	0
608	#ows	0
609	#Love	0
610	#news	0
610	#ows	0
611	#OccupyOakland	0
612	#OWS	0
612	#Occupy	0
613	#Occupy&quot	0
613	#tcot	0
613	#ocra	0
613	#wreckingcrew	0
613	#tpp	0
613	#tlot	0
133	#occupyHouston	0
133	#ows	0
614	#Occupy	0
614	#Society	0
614	#MLK	0
614	#Buddhist	0
614	#Spirituality	0
614	#Integral	0
614	#Politics	0
614	#OWS	0
615	#occupy	0
616	#occupywallstreet	0
616	#ows	0
617	#OccupyWallStreet	0
618	#Occupy	0
618	#socent	0
619	#wecantwait	0
619	#occupy	0
619	#tcot”	0
620	#sonicyouth	0
621	#cray	0
622	#Occupy	0
622	#OccupyWallStreet	0
622	#TakeWallStreet	0
617	#OccupyWallStreet	0
617	#ows	0
623	#tcot	0
624	#OWS	0
625	#occupyOakland	0
479	#OccupyWallStreet	0
479	#ows	0
626	#occupy	0
627	#occupy	0
628	#occupywallstreet	0
629	#outros500	0
101	#OccupyBaltimore's	0
101	#Anon	0
101	#OWS	0
101	#OccupyTogether	0
630	#oakland	0
630	#p2	0
630	#tcot	0
630	#latism	0
631	#Occupy&quot	0
631	#tcot	0
631	#ocra	0
631	#wreckingcrew	0
631	#tpp	0
631	#tlot	0
632	#OWS	0
632	#OccupyWallStreet	0
632	#discuss	0
633	#s21	0
633	#Occupy	0
634	#StopTheViolence	0
635	#OccupyOakland	0
636	#news	0
636	#ows	0
637	#gohomealready	0
638	#occupysydney	0
638	#occupy	0
639	#vrwc	0
639	#tcot	0
640	#OccupyOakland	0
641	#OWS	0
641	#Occupy	0
642	#teamfollowback	0
643	#news	0
643	#ows	0
644	#OWS	0
3	#occupytoronto	0
645	#OccupyTO	0
646	#OccupyWallStreet	0
646	#OccupyStVincents	0
647	#ap	0
647	#p2	0
153	#Police	0
153	#rubber	0
153	#Bullets	0
153	#OWS	0
153	#OO	0
153	#Occupy	0
648	#Occupy	0
649	#Illinois	0
649	#OWS	0
649	#twill	0
266	#OccupyOakland	0
650	#occupyphillyjoke	0
651	#news	0
651	#ows	0
652	#OWS	0
652	#judaism	0
653	#anonymous	0
653	#occupy	0
14	#IStandWithOakland	0
14	#occupywallst	0
14	#ows	0
14	#occupy	0
14	#occupyerie	0
654	#OSB	0
654	#OccupyStarbucks	0
654	#OWS	0
655	#OccupyOakland	0
656	#OccupyWallStreet	0
657	#occupyoakland	0
657	#occupysf	0
657	#ows	0
600	#followback	0
600	#occupy	0
658	#OnlyInEcon	0
72	#OccupySalem	0
72	#OWS	0
72	#MoveToAmend	0
560	#occupy	0
659	#occupy	0
34	#Occupy	0
660	#Enlightened	0
660	#Society	0
660	#Dharma	0
660	#Occupy	0
660	#WallStreet	0
660	#Engaged	0
660	#Buddhism	0
660	#Buddha	0
660	#Dharma	0
660	#OWS	0
661	#ows	0
661	#occupyoakland	0
661	#Occupy	0
661	#poem	0
151	#OccupyOakland&quot	0
151	#ows	0
662	#ows	0
662	#occupyoakland	0
662	#Occupy	0
662	#poem	0
663	#OWS	0
664	#OccupyOakland	0
665	#occupy	0
666	#occupy	0
667	#Occupy&quot	0
667	#tcot	0
667	#ocra	0
667	#wreckingcrew	0
667	#tpp	0
667	#tlot	0
668	#news	0
668	#ows	0
669	#OWS	0
266	#ows	0
266	#occupyoakland	0
266	#Occupy	0
266	#poem	0
670	#occupyOakland	0
671	#Amsterdam	0
672	#tcot	0
442	#OWS	0
442	#P21	0
442	#ctl	0
58	#OccupyOakland	0
58	#occupy	0
58	#solidarity	0
58	#OccupyYEG	0
673	#toughenuphipsters	0
674	#Occupy	0
664	#OccupyOakland	0
675	#occupy	0
675	#longday	0
675	#CHOGM	0
599	#occupywallstreet	0
599	#OWS	0
599	#Occupywallst	0
676	#OccupyOakland	0
677	#OccupyOakland	0
678	#OWS	0
678	#P21	0
678	#ctl	0
679	#OWS	0
680	#OWS	0
681	#occupyOakland	0
682	#outros500	0
683	#OWS	0
684	#RM2030	0
684	#Epic	0
685	#OccupyWallStreet	0
685	#15M	0
685	#15O	0
685	#WorldRevolution	0
686	#OWS	0
687	#occupy	0
687	#oldenburg	0
688	#ows	0
38	#occupy	0
689	#occupylsx	0
690	#occupyOakland	0
691	#occupy	0
691	#occupyOakland	0
691	#occupyBoston	0
692	#tcot	0
692	#OWS	0
693	#NewYorkCity	0
693	#Political	0
694	#OccupyLSX	0
695	#OccupyOakland	0
696	#OccupyOakland	0
697	#tcot	0
698	#OWS	0
699	#media	0
700	#OccupyOakland	0
700	#OWS	0
701	#ows	0
702	#iFollowBack	0
702	#FF	0
702	#SV	0
702	#TeamFollowBack	0
702	#TFB	0
703	#OccupyWallSt	0
703	#OccupyTogether	0
703	#OccupyAugusta	0
704	#FB	0
261	#OccupyBurque	0
261	#OWS	0
705	#Merk	0
705	#OccupyWallStreet	0
705	#Dollar	0
706	#Occupy	0
706	#Society	0
706	#Buddhist	0
706	#Spirituality	0
706	#Engaged	0
706	#Dharma	0
706	#OWS	0
707	#ows	0
708	#OccupyDenver	0
709	#ows	1
709	#1stAmendment	1
709	#topprog	1
709	#p2	1
454	#p2	1
454	#topprog	1
710	#fatgirlproblems	1
711	#RAM	1
711	#EXPO	1
711	#yeg	1
711	#brokenpromises	1
712	#wearethe99percent	1
713	#OWS	1
713	#Occupy1w72nd	1
714	#ows	1
714	#1stAmendment	1
714	#topprog	1
714	#p2	1
715	#US	1
716	#OWS	1
717	#ESTADOS	1
717	#UNIDOS	1
717	#OAKLAND	1
717	#OCTUBRE	1
717	#2011	1
717	#gabehash	1
718	#RAM	1
718	#EXPO	1
718	#yeg	1
718	#brokenpromises	1
719	#Occupy	1
720	#occupylsx	1
721	#OccupySanLazaro	1
722	#Occupy	1
722	#ows	1
722	#occupywallstreet	1
723	#Occupy	1
724	#knuppelenmaar	1
725	#Occupy	1
726	#ScottOlsen	1
726	#Marine	1
726	#OccupyOakland	1
726	#OWS	1
727	#OWS	1
728	#occupy	1
728	#bitchplease	1
729	#US	1
730	#occupyHollywood	1
731	#Occupy	1
731	#ManicMonday	1
732	#occupy	1
732	#ows	1
733	#ScottOlsen	1
733	#Republicans	1
733	#OWS	1
734	#ows	1
734	#occupyoakland	1
735	#OWS	1
736	#OWS	1
736	#OccupyOakland	1
737	#OWS	1
738	#Occupy	1
738	#Live	1
739	#Occupy	1
739	#GlobalChange	1
740	#ows	1
740	#1stAmendment	1
740	#topprog	1
740	#p2	1
722	#Occupy	1
722	#ows	1
722	#occupywallstreet	1
741	#ows	1
741	#tcot	1
742	#occupy	1
742	#ows	1
743	#OWS	1
744	#occupy	1
744	#ows	1
745	#Occupy’s	1
745	#tcot	1
745	#obama2012	1
745	#gop2012	1
745	#cain2012	1
745	#gop	1
745	#obama	1
745	#ows	1
746	#Digg	1
746	#digguser	1
746	#diggrt	1
747	#Occupy	1
748	#News	1
748	#ows	1
749	#OWS	1
750	#Sidewalk_Economics	1
750	#Oh_Snap	1
751	#OWS	1
751	#OccupyOakland	1
752	#OWS	1
753	#Quan	1
753	#occupyoakland	1
753	#ows	1
754	#ScottOlsen	1
754	#Marine	1
754	#OccupyOakland	1
754	#OWS	1
755	#EDJ	1
755	#Occupy	1
755	#EchteDemokratieJetzt	1
756	#Occupy	1
757	#occupy	1
757	#occupyamsterdam	1
758	#occupy	1
759	#ScottOlsen	1
759	#Republicans	1
759	#OWS	1
746	#Digg	1
746	#digguser	1
746	#diggrt	1
760	#OWS	1
761	#signon	1
762	#Occupy	1
762	#ows	1
762	#p2	1
763	#OWS	1
763	#occupyoakland	1
764	#Inequality	1
764	#OWS	1
765	#OccupyOakland	1
722	#Occupy	1
722	#ows	1
722	#occupywallstreet	1
766	#OWS	1
767	#occupy	1
768	#occupychi	1
768	#occupytogether	1
769	#OCW	1
769	#polit	1
770	#OccupyOakland	1
771	#occupy	1
772	#OCCUPY	1
773	#Occupy	1
774	#ScottOlsen	1
774	#Marine	1
774	#OccupyOakland	1
774	#OWS	1
775	#OWS	1
776	#occupy	1
776	#ows	1
777	#google	1
777	#brutality	1
777	#youtube	1
777	#worldiswatching	1
777	#occupy	1
777	#ows	1
778	#OWS	1
778	#iamthe53	1
779	#occupy	1
780	#occupy	1
781	#Halloween	1
782	#OccupySanLazaro	1
783	#OccupySanLazaro	1
783	#occupy	1
784	#occupy	1
784	#teaparty	1
733	#US	1
785	#Occupy	1
786	#occupy	1
787	#nwo	1
788	#GlobalRevolution	1
788	#OccupyLondon	1
788	#OWS	1
789	#OWS	1
429	#OccupyOakland	1
790	#OccupyOakland	1
791	#ows	1
792	#OccupyOakland	1
793	#BankOfAmerica	1
793	#moveyourmoney	1
793	#occupy	1
794	#OWS	1
722	#Occupy	1
722	#ows	1
722	#occupywallstreet	1
795	#occupywallstreet	1
447	#Oakland	1
447	#police	1
447	#occupyoakland	1
447	#occupywallstreet	1
447	#occupy	1
447	#OWS	1
447	#anonymous	1
796	#occupyLSX	1
796	#OWS	1
797	#OWS	1
798	#goodluck	1
799	#occupy	1
800	#freespeech	1
801	#US	1
802	#OWS	1
803	#huevoicesdotcom	1
804	#PicBadge	1
805	#Occupy’s	1
806	#OccupyOakland	1
807	#p2	1
807	#topprog	1
808	#occupyboston	1
808	#ows	1
809	#OccupyOakland	1
810	#occupy	1
811	#Halloween	1
812	#OWS	1
813	#cnn	1
814	#nwo	1
815	#Occupy	1
816	#prayforprotesters	1
817	#kitchen	1
818	#Occupy	1
818	#Australians	1
818	#Indigenous	1
819	#ows	1
819	#occupywallstreet	1
819	#support	1
819	#volunteer	1
819	#wallstreet	1
819	#money	1
820	#GlobalRevolution	1
820	#OccupyLondon	1
820	#OWS	1
821	#ows	1
822	#occupyburque	1
823	#OccupyDenver	1
824	#OccupyWallStreet	1
824	#socialmedia	1
825	#p2	1
825	#topprog	1
826	#teaparty	1
826	#p2	1
738	#UK	1
738	#news	1
738	#occupy	1
738	#globalchange	1
738	#economy	1
738	#society	1
738	#OccupyLondon	1
738	#live	1
722	#Occupy	1
722	#ows	1
722	#occupywallstreet	1
827	#ows	1
827	#teaparty	1
827	#linkwhoring	1
828	#spiritoftheblitz	1
828	#not	1
829	#Occupy	1
830	#facebook	1
831	#tech	1
832	#OWS&quot	1
833	#OccupyOakland	1
834	#ignorant	1
784	#occupy	1
759	#ScottOlsen	1
759	#OccupyOakland	1
835	#newsonsocial	1
836	#wiunion	1
836	#ows	1
836	#p2	1
836	#occupy	1
837	#OWS	1
837	#OccupyOakland	1
838	#OWS	1
839	#OccupySanLazaro	1
840	#onlinemarketing	1
840	#socialmedia	1
841	#OccupyOakland	1
842	#occupy	1
842	#occupyOakland	1
842	#OWS	1
842	#occupywallstreet	1
843	#occupy	1
843	#education	1
843	#democracy	1
844	#OWS	1
845	#OWS	1
846	#OccupyOakland	1
847	#occupyoakland	1
847	#ows	1
847	#occupy	1
847	#occupyla	1
848	#Occupy	1
848	#GlobalChange	1
849	#occupy	1
850	#ScottOlsen	1
850	#Marine	1
850	#OccupyOakland	1
850	#OWS	1
851	#OccupyWallStreet	1
851	#tcot	1
851	#tlot	1
851	#sgp	1
851	#hhrs	1
851	#ocra	1
852	#ILoveNHMS	1
853	#OWS	1
854	#OccupyOakland	1
855	#OWS	1
856	#OccupyCLT	1
857	#occupy	1
857	#occupyoakland	1
857	#occupywallstreet	1
858	#occupy	1
858	#occupylondon	1
859	#occupyoccupy	1
860	#Occupy	1
860	#ows	1
861	#OWS	1
862	#ows	1
863	#Occupy	1
863	#werkschuw	1
864	#wpro	1
865	#signon	1
866	#OccupyOakland	1
867	#NewBook	1
867	#OWS	1
867	#Occupy	1
868	#cnn	1
869	#OccupyOakland	1
870	#OWS	1
871	#occupy	1
872	#ows	1
873	#ows	1
783	#OccupySanLazaro	1
874	#wiunion	1
874	#ows	1
874	#p2	1
874	#occupy	1
875	#OccupyWallStreet—is	1
842	#OccupyLSX	1
842	#OccupyEverywhere	1
842	#Occupy	1
848	#Occupy	1
848	#GlobalChange	1
876	#tahrir	1
876	#SCAF	1
876	#egypt	1
877	#OCCUPY	1
878	#Obama	1
878	#ows	1
879	#occupy	1
879	#occupyOakland	1
879	#OWS	1
879	#occupywallstreet	1
880	#ag	1
880	#farm	1
880	#agblog	1
881	#OccupyOakland	1
882	#Occupy	1
883	#cheatsheet	1
884	#occupyreader	1
885	#OccupyOakland	1
42	#palin	1
42	#teaparty	1
886	#OccupyOakland	1
887	#Occupy	1
888	#Occupy	1
889	#OccupyNashville	1
889	#occupywallstreet	1
889	#OWS	1
890	#dailyshow	1
891	#cnn	1
892	#OccupyOakland	1
893	#Occupy	1
893	#occcupyoakland	1
893	#ows	1
894	#OccupyOakland	1
895	#occupyjupiter	1
896	#facepalm	1
896	#tcot	1
897	#OWS	1
898	#OWS	1
898	#OccupyOakland	1
899	#OWS	1
900	#signon	1
901	#OWS	1
901	#religion	1
902	#OWS	1
903	#Occupy	1
903	#Rt	1
904	#Chicago	1
905	#Occupy	1
906	#OWS	1
907	#OWS	1
907	#OccupyEverywhere	1
907	#OccupyTogether	1
907	#OccupyOakland	1
907	#OccupyAtlanta	1
908	#communitywireless	1
908	#occupy	1
908	#collabdesign	1
909	#OccupyOakland	1
286	#OccupyOakland	1
910	#OaklandPD	1
910	#OccupyOakland	1
911	#OccupyOakland	1
912	#ows	1
912	#occupywallst	1
912	#occupy	1
912	#occupytogether	1
912	#jobs	1
913	#occupy	1
913	#union	1
913	#occupyoakland	1
913	#occupysf	1
913	#occupyWS	1
914	#Occupy	1
914	#OWS	1
772	#OCCUPY	1
915	#occupy	1
916	#occupy	1
917	#OWS	1
3	#occupytoronto	1
918	#occupywallstreet	1
919	#OWS	1
919	#OccupyOakland	1
920	#symphonyNOW	1
920	#bach	1
920	#occupycello	1
921	#OWS	1
921	#OccupyOakland	1
922	#Occupy	1
922	#werkschuw	1
923	#OWS	1
924	#dailyshow	1
924	#MomentofZen	1
925	#OWS	1
926	#FoxNews	1
926	#video	1
927	#FoxNews	1
927	#video	1
928	#OWS	1
928	#OccupyOakland	1
929	#labor	1
929	#unions	1
929	#ACORN	1
929	#Occupy	1
929	#climatechange	1
929	#ows	1
930	#OccupyOakland	1
931	#OWS	1
931	#udjrn	1
932	#OWS	1
932	#OccupyOakland	1
933	#occupy	1
934	#Occupy	1
934	#patchadams	1
935	#OccupyLSX	1
722	#Occupy	1
722	#ows	1
722	#occupywallstreet	1
936	#New	1
936	#York	1
936	#City	1
936	#Police	1
936	#State	1
936	#Occupy	1
936	#Wall	1
936	#Street	1
936	#Steel&quot	1
936	#Liberty	1
936	#Square	1
936	#News	1
937	#Occupy	1
938	#appzero	1
[truncated: 178,117 more rows]
